# Supplementary material for: Historical Analysis Exposes Catastrophic Seagrass Loss for the United Kingdom
Source: Front Plant Sci. 2021 Mar 4;12:629962. doi: 10.3389/fpls.2021.629962 (PMC7970192; doi:10.3389/fpls.2021.629962)
Supplement: Supplementary file 1 [file Table_1.xlsx]

## Sheet: Post 1997_appendicies
Date	Area	PlaceName	Database	Data Owner	Area_Ha	Total area (ha)	Average meadow size (ha)	Stdev	Total scotland
2017	Cornwall	Fal	WFD	EA	3.9495	8491.95
2017	Cornwall	Fal	WFD	EA	0.0943
2015	Cornwall	Looe	Individual contribution	CSI	56.8077
2015	Cornwall	Helford	Individual contribution	EcoSpan	23.6308
2015	Cornwall	Cornwall	Individual contribution	EcoSpan	17.2002
2015	Cornwall	Fal	Individual contribution	EcoSpan	16.9402
2015	Cornwall	Fal	Individual contribution	EcoSpan	7.20538
2015	Cornwall	Cornwall	Individual contribution	EcoSpan	5.89167
2015	Cornwall	Fal	Individual contribution	EcoSpan	5.19
2015	Cornwall	Helford	Individual contribution	EcoSpan	4.66607
2015	Cornwall	Helford	Individual contribution	EcoSpan	3.01987
2015	Cornwall	Helford	Individual contribution	EcoSpan	2.6084
2015	Cornwall	Fal	Individual contribution	EcoSpan	2.48841
2015	Cornwall	Cornwall	Individual contribution	EcoSpan	2.37414
2015	Cornwall	Helford	Individual contribution	EcoSpan	2.17904
2015	Cornwall	Fal	Individual contribution	EcoSpan	2.01548
2015	Cornwall	Fal	Individual contribution	EcoSpan	1.38489
2015	Cornwall	Maenporth	Individual contribution	EcoSpan	1.36218
2015	Cornwall	Looe	Individual contribution	CSI	1.35363
2015	Cornwall	Helford	Individual contribution	EcoSpan	0.867271
2015	Cornwall	Fal	Individual contribution	EcoSpan	0.798311
2015	Cornwall	Fal	Individual contribution	EcoSpan	0.78838
2015	Cornwall	Helford	Individual contribution	EcoSpan	0.707619
2015	Cornwall	Fal	Individual contribution	EcoSpan	0.564302
2015	Cornwall	Fal	Individual contribution	EcoSpan	0.473784
2015	Cornwall	Fal	Individual contribution	EcoSpan	0.421371
2015	Cornwall	Fal	Individual contribution	EcoSpan	0.31194
2015	Cornwall	Looe	Individual contribution	CSI	0.226913
2015	Cornwall	Helford	Individual contribution	EcoSpan	0.130546
2015	Cornwall	Helford	Individual contribution	EcoSpan	0.0991771
2015	Cornwall	Fal	Individual contribution	EcoSpan	0.0987334
2015	Cornwall	Fal	Individual contribution	EcoSpan	0.0947735
2015	Cornwall	Helford	Individual contribution	EcoSpan	0.0447622
2015	Cornwall	Fal	Individual contribution	EcoSpan	0.0319842
2015	Cornwall	Fal	Individual contribution	EcoSpan	0.0228893
2015	Cornwall	Swanpool	Individual contribution	EcoSpan	0.00610362
2016	Cumbria	Barrow in furness	WFD	EA	36.8826
2016	Cumbria	Barrow in furness	WFD	EA	20.6598
2016	Cumbria	Barrow in furness	WFD	EA	4.0554
2016	Cumbria	Barrow in furness	WFD	EA	1.64824
2016	Cumbria	Barrow in furness	WFD	EA	1.17222
2016	Cumbria	Barrow in furness	WFD	EA	0.587912
2016	Cumbria	Barrow in furness	WFD	EA	0.0240707
2016	Cumbria	Barrow in furness	WFD	EA	0.0228573
2016	Cumbria	Barrow in furness	WFD	EA	0.0120355
2016	Cumbria	Barrow in furness	WFD	EA	0.0106195
2016	Cumbria	Barrow in furness	WFD	EA	0.00809119
2016	Cumbria	Barrow in furness	WFD	EA	0.00799
2016	Cumbria	Barrow in furness	WFD	EA	0.00748431
2016	Cumbria	Barrow in furness	WFD	EA	0.0016182
2016	Cumbria	Barrow in furness	WFD	EA	0.00101138
2016	Cumbria	Barrow in furness	WFD	EA	0.000404515
2017	Devon	Exe Esturary	WFD	EA	95.6468
2017	Devon	Plymouth Tamar	WFD	EA	30.9764
2017	Devon	Exe Esturary	WFD	EA	27.6729
2017	Devon	Salcombe	WFD	EA	11.61
2017	Devon	Exe Esturary	WFD	EA	10.1333
2017	Devon	Plymouth Tamar	WFD	EA	9.78872
2017	Devon	Exmouth	WFD	EA	7.66497
2017	Devon	Plymouth Tamar	WFD	EA	7.65662
2017	Devon	Salcombe	WFD	EA	3.69
2017	Devon	Plymouth Tamar	WFD	EA	0.522355
2017	Devon	Exe Esturary	WFD	EA	0.460985
2017	Devon	Salcombe	WFD	EA	0.31
2015	Devon	Dawlish	Ospar	Devon Wildlife Trust	990.383
2004	Devon	Plymouth Sound	Ospar	Devon Wildlife Trust; Natural England; Environment Agency; Devon Biodiversity Records Centre; Dorset Environmental Records Centre	6.83882
2015	Devon	Torbay_Fishcombe	Ospar	Devon Wildlife Trust	0.62195
2015	Devon	Torbay_Brixam	Ospar	Devon Wildlife Trust	0.505174
2015	Devon	Torbay_Anstley	Ospar	Devon Wildlife Trust	0.092187
2015	Devon	Torbay_Torre Abbey	Individual contribution	CSI	104.367
2015	Devon	Torbay_Broadsands	Individual contribution	CSI	27.2706
2015	Devon	Plymouth_Cawsand	Individual contribution	CSI	11.7969
2014	Devon	Salcombe	Individual contribution	IFCA	6.70444
2015	Devon	Plymouth_Tomb Rock	Individual contribution	CSI	6.5806
2015	Devon	Plymouth_Cellars cove	Individual contribution	CSI	5.7009
2015	Devon	Plymouth_Drakes Island	Individual contribution	CSI	4.2632
2015	Devon	Torbay_Millstones	Individual contribution	CSI	4.05172
2015	Devon	Plymouth_Red Cove	Individual contribution	CSI	3.7635
2015	Devon	Torbay_Hopes Nose	Individual contribution	CSI	2.74141
2015	Devon	Torbay_Broadsands	Individual contribution	CSI	2.07105
2014	Devon	Salcombe	Individual contribution	IFCA	1.73563
2015	Devon	Plymouth_Jennycliff	Individual contribution	CSI	1.4694
2015	Devon	Plymouth_Red Cove	Individual contribution	CSI	1.1824
2014	Devon	Salcombe	Individual contribution	IFCA	0.836138
2015	Devon	Plymouth_Red Cove	Individual contribution	CSI	0.7026
2015	Devon	Salcombe	Individual contribution	Natural England	0.584
2015	Devon	Plymouth_Firestone	Individual contribution	CSI	0.5212
2014	Devon	Salcombe	Individual contribution	IFCA	0.42653
2015	Devon	Plymouth_Firestone	Individual contribution	CSI	0.2416
2015	Devon	Plymouth_Cawsand	Individual contribution	CSI	0.2148
2015	Devon	Plymouth_Drakes Island	Individual contribution	CSI	0.1516
2015	Devon	Salcombe	Individual contribution		0.0724
2015	Devon	Torbay_Breakwater	Individual contribution	CSI	0.058772
2015	Devon	Torbay_Breakwater	Individual contribution	CSI	0.041229
2015	Devon	Plymouth_Jennycliff North	Individual contribution	CSI	0.001
2015	Dorset	Poole Harbour	WFD	EA	0.900109
2015	Dorset	Poole Harbour	WFD	EA	0.46114
2015	Dorset	Poole Harbour	WFD	EA	0.129135
2015	Dorset	Poole Harbour	WFD	EA	0.0759721
2001	Dorset	Weymouth	Individual contribution	Dorset Environmental Records Centre	84.9002
2004	Dorset	The Fleet	Individual contribution	Natural England	220
1999	Dorset	Studland Bay	Individual contribution	Dorset Environmental Records Centre	18.5467
2002	Dorset	Poole Harbour	Individual contribution	Poole Harbour Commissioners	12.8564
2002	Dorset	Studland Bay	Individual contribution	Poole Harbour Commissioners	12.7416
2001	Dorset	Studland Bay	Individual contribution	Dorset Environmental Records Centre	7.74294
2002	Dorset	Poole Harbour	Individual contribution	Poole Harbour Commissioners	4.24595
2002	Dorset	Studland Bay	Individual contribution	Poole Harbour Commissioners	1.94906
2004	Dorset	Swanage Pier	Individual contribution	Dorset Environmental Records Centre	1.77477
1999	Dorset	Weymouth	Individual contribution	Dorset Environmental Records Centre	1.69009
2002	Dorset	Studland Bay	Individual contribution	Poole Harbour Commissioners	1.37251
1999	Dorset	Portland Harbour	Individual contribution	Dorset Environmental Records Centre	0.763317
2002	Dorset	Poole Harbour	Individual contribution	Poole Harbour Commissioners	0.561937
1999	Dorset	Portland Harbour	Individual contribution	Dorset Environmental Records Centre	0.508192
1999	Dorset	Portland Harbour	Individual contribution	Dorset Environmental Records Centre	0.234228
2002	Dorset	Poole Harbour	Individual contribution	Poole Harbour Commissioners	0.090986
1999	Dorset	Portland Harbour	Individual contribution	Dorset Environmental Records Centre	0.086907
2002	Dorset	Poole Harbour	Individual contribution	Poole Harbour Commissioners	0.027001
2016	Hampshire and IoW	Pagham Harbour	WFD	EA	0.265197
2016	Hampshire and IoW	Pagham Harbour	WFD	EA	0.0302107
2014	Hampshire and IoW	IoW_Ryde	Individual contribution	Southern IFCA, Hampshire Wildflie Trust	84.5621
2013	Hampshire and IoW	IoW_Osborne Bay	Individual contribution	Southern IFCA, Hampshire Wildflie Trust	80.9467
2013	Hampshire and IoW	Portsmouth Harbour	Individual contribution	Southern IFCA, Hampshire Wildflie Trust	70.1484
2014	Hampshire and IoW	Portsmouth Harbour	Individual contribution	Southern IFCA, Hampshire Wildflie Trust	68.9408
2014	Hampshire and IoW	Calshot	Individual contribution	Hampshire Wildlife Trust; Southern IFCA	42.5797
2014	Hampshire and IoW	Portsmouth Harbour	Individual contribution	Southern IFCA, Hampshire Wildflie Trust	42.5797
2010	Hampshire and IoW	Portsmouth Harbour	Individual contribution	Southern IFCA, Hampshire Wildflie Trust	38.1593
2013	Hampshire and IoW	Portsmouth Harbour	Individual contribution	Southern IFCA, Hampshire Wildflie Trust	36.6115
2011	Hampshire and IoW	IoW_Bouldnor	Individual contribution	Southern IFCA, Hampshire Wildflie Trust	31.2138
2014	Hampshire and IoW	Portsmouth Harbour	Individual contribution	Southern IFCA, Hampshire Wildflie Trust	31.2041
2014	Hampshire and IoW	Southampton Water	Individual contribution	Southern IFCA, Hampshire Wildflie Trust	28.842
2010	Hampshire and IoW	Portsmouth Harbour	Individual contribution	Southern IFCA, Hampshire Wildflie Trust	27.7626
2012	Hampshire and IoW	Portsmouth Harbour	Individual contribution	Southern IFCA, Hampshire Wildflie Trust	21.238
2009	Hampshire and IoW	Portsmouth Harbour	Individual contribution	Southern IFCA, Hampshire Wildflie Trust	17.9854
2012	Hampshire and IoW	IoW_Yarmouth	Individual contribution	Southern IFCA, Hampshire Wildflie Trust	9.62787
2013	Hampshire and IoW	Chichester Harbour	Individual contribution	Southern IFCA, Hampshire Wildflie Trust	8.7504
2011	Hampshire and IoW	IoW_Totland	Individual contribution	Southern IFCA, Hampshire Wildflie Trust	8.40334
2012	Hampshire and IoW	IoW_Yarmouth	Individual contribution	Southern IFCA, Hampshire Wildflie Trust	7.82606
2012	Hampshire and IoW	Portsmouth Harbour	Individual contribution	Southern IFCA, Hampshire Wildflie Trust	7.60141
2014	Hampshire and IoW	IoW_Seagrove	Individual contribution	Southern IFCA, Hampshire Wildflie Trust	6.68581
2014	Hampshire and IoW	Portsmouth Harbour	Individual contribution	Southern IFCA, Hampshire Wildflie Trust	5.44003
2013	Hampshire and IoW	Chichester Harbour	Individual contribution	Southern IFCA, Hampshire Wildflie Trust	5.41008
2008	Hampshire and IoW	Portsmouth Harbour	Individual contribution	Southern IFCA, Hampshire Wildflie Trust	4.67398
2013	Hampshire and IoW	Portsmouth Harbour	Individual contribution	Southern IFCA, Hampshire Wildflie Trust	3.34526
2013	Hampshire and IoW	Chichester Harbour	Individual contribution	Southern IFCA, Hampshire Wildflie Trust	3.29899
2013	Hampshire and IoW	Chichester Harbour	Individual contribution	Southern IFCA, Hampshire Wildflie Trust	2.80741
2013	Hampshire and IoW	Chichester Harbour	Individual contribution	Southern IFCA, Hampshire Wildflie Trust	2.20375
2012	Hampshire and IoW	Portsmouth Harbour	Individual contribution	Southern IFCA, Hampshire Wildflie Trust	2.13737
2014	Hampshire and IoW	IoW_Priory Bay	Individual contribution	Southern IFCA, Hampshire Wildflie Trust	2.08662
2013	Hampshire and IoW	Chichester Harbour	Individual contribution	Southern IFCA, Hampshire Wildflie Trust	1.91048
2013	Hampshire and IoW	Portsmouth Harbour	Individual contribution	Southern IFCA, Hampshire Wildflie Trust	1.68681
2013	Hampshire and IoW	Bembridge	Individual contribution	Southern IFCA, Hampshire Wildflie Trust	1.65696
2014	Hampshire and IoW	Portsmouth Harbour	Individual contribution	Southern IFCA, Hampshire Wildflie Trust	1.30434
2014	Hampshire and IoW	Portsmouth Harbour	Individual contribution	Southern IFCA, Hampshire Wildflie Trust	1.09226
2013	Hampshire and IoW	Chichester Harbour	Individual contribution	Southern IFCA, Hampshire Wildflie Trust	0.460992
2008	Hampshire and IoW	IoW_Yarmouth	Individual contribution	Southern IFCA, Hampshire Wildflie Trust	0.436248
2013	Hampshire and IoW	Portsmouth Harbour	Individual contribution	Southern IFCA, Hampshire Wildflie Trust	0.343231
2013	Hampshire and IoW	Portsmouth Harbour	Individual contribution	Southern IFCA, Hampshire Wildflie Trust	0.342161
2008	Hampshire and IoW	IoW_Yarmouth	Individual contribution	Southern IFCA, Hampshire Wildflie Trust	0.337292
2008	Hampshire and IoW	Chichester Harbour	Individual contribution	Southern IFCA, Hampshire Wildflie Trust	0.318208
2011	Hampshire and IoW	IoW_Bouldnor	Individual contribution	Southern IFCA, Hampshire Wildflie Trust	0.306647
2014	Hampshire and IoW	Portsmouth Harbour	Individual contribution	Southern IFCA, Hampshire Wildflie Trust	0.179478
2014	Hampshire and IoW	Portsmouth Harbour	Individual contribution	Southern IFCA, Hampshire Wildflie Trust	0.162997
2013	Hampshire and IoW	Chichester Harbour	Individual contribution	Southern IFCA, Hampshire Wildflie Trust	0.152523
2013	Hampshire and IoW	Chichester Harbour	Individual contribution	Southern IFCA, Hampshire Wildflie Trust	0.123916
2010	Hampshire and IoW	Portsmouth Harbour	Individual contribution	Southern IFCA, Hampshire Wildflie Trust	0.0567889
2013	Hampshire and IoW	Chichester Harbour	Individual contribution	Southern IFCA, Hampshire Wildflie Trust	0.0238075
2008	Hampshire and IoW	Portsmouth Harbour	Individual contribution	Southern IFCA, Hampshire Wildflie Trust	0.0223146
2014	Hampshire and IoW	IoW_Seaview	Individual contribution	Southern IFCA, Hampshire Wildflie Trust	0
2014	Hampshire and IoW	Portsmouth Harbour	Individual contribution	Southern IFCA, Hampshire Wildflie Trust	0
2014	Hampshire and IoW	Portsmouth Harbour	Individual contribution	Southern IFCA, Hampshire Wildflie Trust	0
2017	Ireland	Tralee Bay	Paper	Wilkes, 2017	228.7
2017	Ireland	Cromane	Paper	Wilkes, 2017	182.5
2017	Ireland	Barrow Harbour	Paper	Wilkes, 2017	64.3
2017	Ireland	Ballysdare Estauary	Paper	Wilkes, 2017	41.72
2017	Ireland	Moy Estuary	Paper	Wilkes, 2017	23.93
2017	Ireland	Blacksod Bay	Paper	Wilkes, 2017	9.4
2017	Ireland	Drumcliffe Bay	Paper	Wilkes, 2017	9.13
2017	Ireland	Tramore Back Strand	Paper	Wilkes, 2017	8.2
2017	Ireland	Garavogue Estuary	Paper	Wilkes, 2017	6.41
2017	Ireland	Malahide Bay	Paper	Wilkes, 2017	4.8
2017	Ireland	Dublin Bay	Paper	Wilkes, 2017	1.83
2017	Ireland	Dungarvan Bay	Paper	Wilkes, 2017	1.23
2017	Ireland	Rogerstown Estuary	Paper	Wilkes, 2017	0.84
2017	Ireland	Killala Bay	Paper	Wilkes, 2017	0.64
2017	Ireland	Tolka Estuary	Paper	Wilkes, 2017	0.02
2017	Norfolk	Wells	WFD	EA	17.7604
2017	Norfolk	Wells	WFD	EA	12.7838
2017	Norfolk	Wells	WFD	EA	2.44481
2017	Norfolk	Stiffkey	WFD	EA	2.10843
2017	Norfolk	Wells	WFD	EA	1.82938
2016	Norfolk	Burnham	WFD	EA	1.81332
2017	Norfolk	Stiffkey	WFD	EA	0.845565
2016	Norfolk	Burnham	WFD	EA	0.646508
2017	Norfolk	Stiffkey	WFD	EA	0.615071
2017	Norfolk	Stiffkey	WFD	EA	0.198215
2017	Norfolk	Stiffkey	WFD	EA	0.190504
2017	Norfolk	Stiffkey	WFD	EA	0.144332
2016	Norfolk	Burnham	WFD	EA	0.125614
2016	Norfolk	Burnham	WFD	EA	0.102082
2017	Norfolk	Stiffkey	WFD	EA	0.0428647
2017	Norfolk	Stiffkey	WFD	EA	0.0202155
2017	Norfolk	Stiffkey	WFD	EA	0.00928207
2017	Norfolk	Stiffkey	WFD	EA	0.00797462
2017	Norfolk	Stiffkey	WFD	EA	0.00649593
2017	Norfolk	Stiffkey	WFD	EA	0.00586445
2017	Norfolk	Stiffkey	WFD	EA	0.00406936
2017	Norfolk	Stiffkey	WFD	EA	0.00236856
2017	Norfolk	Stiffkey	WFD	EA	0.00140327
2017	Norfolk	Stiffkey	WFD	EA	0.000789517
2016	Norfolk	Burnham	WFD	EA	0.000178483
2017	Norfolk	Stiffkey	WFD	EA	0.000130394
2004	North Wales	Anglesey	Ospar	Countryside Council for Wales	72.9214
2008	North Wales	Porth Dinllaen	Ospar	Countryside Council for Wales	26.5379
2013	North Wales	South of Caenarfon	Ospar	Natural Resources Wales	23.3106
2017	North Wales	Foryd Bay Nr Caernarfon	Ospar	Natural Resources Wales	22.13
2012	North Wales	Bangor Flats	Ospar	Natural Resources Wales	10.3501
2003	North Wales	Anglesey	Ospar	Scottish Natural Heritage	7.77
2008	North Wales	Porth Dinllaen	Ospar	Countryside Council for Wales	5.23454
2013	North Wales	Anglesey	Ospar	Natural Resources Wales	2.23437
2008	North Wales	Porth Dinllaen	Ospar	Countryside Council for Wales	0.700009
2008	North Wales	Caernarfon	Ospar	Countryside Council for Wales	0.492553
2017	Northern Ireland	Waterfoot	Paper	Wilkes, 2017	81
2012	Northern Ireland	Strangford Lough	Ospar	Department of Environment Northern Ireland Marine Division	519.769
2012	Northern Ireland	Londonderry	Ospar	Department of Environment Northern Ireland Marine Division	138.192
2012	Northern Ireland	Strangford Lough	Ospar	Department of Environment Northern Ireland Marine Division	110.179
2012	Northern Ireland	Strangford Lough	Ospar	Department of Environment Northern Ireland Marine Division	93.2843
2012	Northern Ireland	Strangford Lough	Ospar	Department of Environment Northern Ireland Marine Division	75.8064
2012	Northern Ireland	Strangford Lough	Ospar	Department of Environment Northern Ireland Marine Division	34.9495
2012	Northern Ireland	Strangford Lough	Ospar	Department of Environment Northern Ireland Marine Division	30.8339
2012	Northern Ireland	Strangford Lough	Ospar	Department of Environment Northern Ireland Marine Division	28.2198
2012	Northern Ireland	Londonderry	Ospar	Department of Environment Northern Ireland Marine Division	15.0473
2012	Northern Ireland	Strangford Lough	Ospar	Department of Environment Northern Ireland Marine Division	13.2571
2012	Northern Ireland	Strangford Lough	Ospar	Department of Environment Northern Ireland Marine Division	12.5408
2012	Northern Ireland	Londonderry	Ospar	Department of Environment Northern Ireland Marine Division	10.2634
2012	Northern Ireland	Londonderry	Ospar	Department of Environment Northern Ireland Marine Division	5.73472
2012	Northern Ireland	Strangford Lough	Ospar	Department of Environment Northern Ireland Marine Division	5.18756
2012	Northern Ireland	Carlingford	Ospar	Department of Environment Northern Ireland Marine Division	4.74916
2012	Northern Ireland	Strangford Lough	Ospar	Department of Environment Northern Ireland Marine Division	4.71782
2012	Northern Ireland	Londonderry	Ospar	Department of Environment Northern Ireland Marine Division	4.0076
2012	Northern Ireland	Strangford Lough	Ospar	Department of Environment Northern Ireland Marine Division	3.66336
2012	Northern Ireland	Londonderry	Ospar	Department of Environment Northern Ireland Marine Division	3.6193
2012	Northern Ireland	Londonderry	Ospar	Department of Environment Northern Ireland Marine Division	3.59846
2012	Northern Ireland	Londonderry	Ospar	Department of Environment Northern Ireland Marine Division	3.51578
2012	Northern Ireland	Londonderry	Ospar	Department of Environment Northern Ireland Marine Division	3.30998
2012	Northern Ireland	Strangford Lough	Ospar	Department of Environment Northern Ireland Marine Division	3.25719
2012	Northern Ireland	Dundrum	Ospar	Department of Environment Northern Ireland Marine Division	2.75295
2012	Northern Ireland	Strangford Lough	Ospar	Department of Environment Northern Ireland Marine Division	2.16225
2012	Northern Ireland	Carlingford	Ospar	Department of Environment Northern Ireland Marine Division	2.01333
2012	Northern Ireland	Strangford Lough	Ospar	Department of Environment Northern Ireland Marine Division	1.72372
2012	Northern Ireland	Dundrum	Ospar	Department of Environment Northern Ireland Marine Division	1.20748
2012	Northern Ireland	Londonderry	Ospar	Department of Environment Northern Ireland Marine Division	1.09778
2012	Northern Ireland	Carlingford	Ospar	Department of Environment Northern Ireland Marine Division	1.03164
2012	Northern Ireland	Strangford Lough	Ospar	Department of Environment Northern Ireland Marine Division	0.732376
2012	Northern Ireland	Londonderry	Ospar	Department of Environment Northern Ireland Marine Division	0.679376
2012	Northern Ireland	Londonderry	Ospar	Department of Environment Northern Ireland Marine Division	0.648449
2012	Northern Ireland	Londonderry	Ospar	Department of Environment Northern Ireland Marine Division	0.617346
2012	Northern Ireland	Carlingford	Ospar	Department of Environment Northern Ireland Marine Division	0.531608
2012	Northern Ireland	Dundrum	Ospar	Department of Environment Northern Ireland Marine Division	0.515381
2012	Northern Ireland	Carlingford	Ospar	Department of Environment Northern Ireland Marine Division	0.462384
2012	Northern Ireland	Dundrum	Ospar	Department of Environment Northern Ireland Marine Division	0.323337
2012	Northern Ireland	Dundrum	Ospar	Department of Environment Northern Ireland Marine Division	0.199778
2012	Northern Ireland	Carlingford	Ospar	Department of Environment Northern Ireland Marine Division	0.185169
2012	Northern Ireland	Dundrum	Ospar	Department of Environment Northern Ireland Marine Division	0.115532
2012	Northern Ireland	Carlingford	Ospar	Department of Environment Northern Ireland Marine Division	0.013533
2012	Northern Ireland	Dundrum	Ospar	Department of Environment Northern Ireland Marine Division	0.003542
2012	Northern Ireland	Carlingford	Ospar	Department of Environment Northern Ireland Marine Division	0.002539
2012	Northern Ireland	Strangford Lough	Ospar	Department of Environment Northern Ireland Marine Division	0.000729
2016	Northumbria	Lindisfarne	WFD	EA	469.946	3759.96	26.8568	113.788
2016	Northumbria	Lindisfarne	WFD	EA	157.63
2016	Northumbria	Lindisfarne	WFD	EA	31.043
2016	Northumbria	Lindisfarne	WFD	EA	15.0179
2016	Northumbria	Lindisfarne	WFD	EA	5.08479
2016	Northumbria	Lindisfarne	WFD	EA	0.231725
2016	Northumbria	Lindisfarne	WFD	EA	0.59
2016	Northumbria	Lindisfarne	WFD	EA	0.00988212
2011	Scilly Isles	Scilly Isles	Paper	Jackson, 2011	196
2008	Scottish Highlands	Cromarty Firth	Paper	Chapman	1200
2017	Scottish Highlands	Sound of Barra	Individual contribution	Scottish Natural Heritage	58.8865
2017	Scottish Highlands	Sound of Barra	Individual contribution	Scottish Natural Heritage	55.628
2013	Scottish Highlands	Arran	Individual contribution	Scottish Natural Heritage	40.1557
2017	Scottish Highlands	Sound of Barra	Individual contribution	Scottish Natural Heritage	34.7315
2013	Scottish Highlands	Arran	Individual contribution	Scottish Natural Heritage	25.7125
2017	Scottish Highlands	Sound of Barra	Individual contribution	Scottish Natural Heritage	17.1345
2017	Scottish Highlands	Sound of Barra	Individual contribution	Scottish Natural Heritage	14.6012
2017	Scottish Highlands	Sound of Barra	Individual contribution	Scottish Natural Heritage	14.3767
2017	Scottish Highlands	Sound of Barra	Individual contribution	Scottish Natural Heritage	14.308
2017	Scottish Highlands	Sound of Barra	Individual contribution	Scottish Natural Heritage	13.9656
2017	Scottish Highlands	Sound of Arisaig	Individual contribution	Scottish Natural Heritage	12.8207
2017	Scottish Highlands	Sound of Barra	Individual contribution	Scottish Natural Heritage	12.6526
2013	Scottish Highlands	Arran	Individual contribution	Scottish Natural Heritage	11.1095
2017	Scottish Highlands	Sound of Barra	Individual contribution	Scottish Natural Heritage	8.40765
2017	Scottish Highlands	Sound of Arisaig	Individual contribution	Scottish Natural Heritage	7.62861
2006	Scottish Highlands	Uist	Individual contribution	Scottish Natural Heritage	6.35744
2006	Scottish Highlands	Uist	Individual contribution	Scottish Natural Heritage	6.23383
2006	Scottish Highlands	Uist	Individual contribution	Scottish Natural Heritage	3.62225
2006	Scottish Highlands	Uist	Individual contribution	Scottish Natural Heritage	3.59111
2013	Scottish Highlands	Arran	Individual contribution	Scottish Natural Heritage	3.58349
2016	Scottish Highlands	Treshnish Isles	Individual contribution	Scottish Natural Heritage	3.04985
2017	Scottish Highlands	Sound of Barra	Individual contribution	Scottish Natural Heritage	3.02216
2017	Scottish Highlands	Sound of Arisaig	Individual contribution	Scottish Natural Heritage	2.65839
2017	Scottish Highlands	Sound of Barra	Individual contribution	Scottish Natural Heritage	2.65524
2017	Scottish Highlands	Sound of Barra	Individual contribution	Scottish Natural Heritage	2.3292
2006	Scottish Highlands	Uist	Individual contribution	Scottish Natural Heritage	2.0686
2017	Scottish Highlands	Sound of Barra	Individual contribution	Scottish Natural Heritage	1.88733
2017	Scottish Highlands	Sound of Barra	Individual contribution	Scottish Natural Heritage	1.48362
2006	Scottish Highlands	Uist	Individual contribution	Scottish Natural Heritage	1.2947
2017	Scottish Highlands	Sound of Barra	Individual contribution	Scottish Natural Heritage	1.25176
2017	Scottish Highlands	Sound of Barra	Individual contribution	Scottish Natural Heritage	1.0684
2006	Scottish Highlands	Uist	Individual contribution	Scottish Natural Heritage	0.900686
2017	Scottish Highlands	Sound of Arisaig	Individual contribution	Scottish Natural Heritage	0.792915
2017	Scottish Highlands	Sound of Barra	Individual contribution	Scottish Natural Heritage	0.613658
2017	Scottish Highlands	Sound of Barra	Individual contribution	Scottish Natural Heritage	0.548629
2006	Scottish Highlands	Uist	Individual contribution	Scottish Natural Heritage	0.514866
2012	Scottish Highlands	Arran	Individual contribution	Community of Arran Seabed Trust (COAST)	0.347179
2017	Scottish Highlands	Sound of Barra	Individual contribution	Scottish Natural Heritage	0.130276
2012	Scottish Highlands	Arran	Individual contribution	Community of Arran Seabed Trust (COAST)	0.0980396
2006	Scottish Highlands	Uist	Individual contribution	Scottish Natural Heritage.	0.0974952
2012	Scottish Highlands	Arran	Individual contribution	Community of Arran Seabed Trust (COAST)	0.0897986
2012	Scottish Highlands	Arran	Individual contribution	Community of Arran Seabed Trust (COAST)	0.0887811
2017	Scottish Highlands	Sound of Barra	Individual contribution	Scottish Natural Heritage	0.0827778
2012	Scottish Highlands	Arran	Individual contribution	Community of Arran Seabed Trust (COAST)	0.0791693
2012	Scottish Highlands	Arran	Individual contribution	Community of Arran Seabed Trust (COAST)	0.0750267
2012	Scottish Highlands	Arran	Individual contribution	Community of Arran Seabed Trust (COAST)	0.0622135
2012	Scottish Highlands	Arran	Individual contribution	Community of Arran Seabed Trust (COAST)	0.0469951
2012	Scottish Highlands	Arran	Individual contribution	Community of Arran Seabed Trust (COAST)	0.0437479
2006	Scottish Highlands	Uist	Individual contribution	Scottish Natural Heritage	0.0428026
2012	Scottish Highlands	Arran	Individual contribution	Community of Arran Seabed Trust (COAST)	0.0321567
2012	Scottish Highlands	Arran	Individual contribution	Community of Arran Seabed Trust (COAST)	0.0301064
2006	Scottish Highlands	Sunart	Individual contribution	Scottish Natural Heritage	0.0258798
2012	Scottish Highlands	Arran	Individual contribution	Community of Arran Seabed Trust (COAST)	0.0211487
2012	Scottish Highlands	Arran	Individual contribution	Community of Arran Seabed Trust (COAST)	0.0184672
2012	Scottish Highlands	Arran	Individual contribution	Community of Arran Seabed Trust (COAST)	0.0168315
2012	Scottish Highlands	Arran	Individual contribution	Community of Arran Seabed Trust (COAST)	0.0155087
2006	Scottish Highlands	Uist	Individual contribution	Scottish Natural Heritage	0.0142432
2012	Scottish Highlands	Arran	Individual contribution	Community of Arran Seabed Trust (COAST)	0.0138121
2012	Scottish Highlands	Arran	Individual contribution	Community of Arran Seabed Trust (COAST)	0.012405
2012	Scottish Highlands	Arran	Individual contribution	Community of Arran Seabed Trust (COAST)	0.0118017
2012	Scottish Highlands	Arran	Individual contribution	Community of Arran Seabed Trust (COAST)	0.0115467
2012	Scottish Highlands	Arran	Individual contribution	Community of Arran Seabed Trust (COAST)	0.0102826
2012	Scottish Highlands	Arran	Individual contribution	Community of Arran Seabed Trust (COAST)	0.00967974
2006	Scottish Highlands	Uist	Individual contribution	Scottish Natural Heritage	0.0063403
2012	Scottish Highlands	Arran	Individual contribution	Community of Arran Seabed Trust (COAST)	0.00607576
2012	Scottish Highlands	Arran	Individual contribution	Community of Arran Seabed Trust (COAST)	0.00580701
2006	Scottish Highlands	Uist	Individual contribution	Scottish Natural Heritage	0.00541683
2012	Scottish Highlands	Arran	Individual contribution	Community of Arran Seabed Trust (COAST)	0.00484742
2012	Scottish Highlands	Arran	Individual contribution	Community of Arran Seabed Trust (COAST)	0.00431734
2012	Scottish Highlands	Arran	Individual contribution	Community of Arran Seabed Trust (COAST)	0.00293524
2012	Scottish Highlands	Arran	Individual contribution	Community of Arran Seabed Trust (COAST)	0.00270095
2012	Scottish Highlands	Arran	Individual contribution	Community of Arran Seabed Trust (COAST)	0.00197183
2012	Scottish Highlands	Arran	Individual contribution	Community of Arran Seabed Trust (COAST)	0.00176575
2012	Scottish Highlands	Arran	Individual contribution	Community of Arran Seabed Trust (COAST)	0.00172879
2012	Scottish Highlands	Arran	Individual contribution	Community of Arran Seabed Trust (COAST)	0.00168365
2012	Scottish Highlands	Arran	Individual contribution	Community of Arran Seabed Trust (COAST)	0.00099123
2012	Scottish Highlands	Arran	Individual contribution	Community of Arran Seabed Trust (COAST)	0.00048092
2012	Scottish Highlands	Arran	Individual contribution	Community of Arran Seabed Trust (COAST)	0.00020187
2018	Scottish Highlands	Montrose Basin	Paper	Foster & Davidson	174.7
2018	East Scotland	Loch Ryan	Paper	Foster & Davidson	104.8
2018	Scottish Highlands	Eden Estuary	Paper	Foster & Davidson	55.88
2018	Scottish Highlands	Forth Estuary	Paper	Foster & Davidson	25.63
2018	Scottish Highlands	Forth Estuary	Paper	Foster & Davidson	21.85
2018	Scottish Highlands	Forth Estuary	Paper	Foster & Davidson	8.1383
2011	East Scotland	Tay Estuary	Paper	Wilkie	3
2018	Scottish Highlands	Forth Estuary	Paper	Foster & Davidson	2.55
2018	Scottish Highlands	Forth Estuary	Paper	Foster & Davidson	2.03
2015	Scottish Highlands	Uist	Ospar	Joint Nature Conservation Committee	55.1666
2017	Scottish Highlands	Dornoch Firth and Morrich More	Individual contribution	Scottish Natural Heritage	63.5459
2017	Scottish Highlands	Dornoch Firth and Morrich More	Individual contribution	Scottish Natural Heritage	37.8047
2017	Scottish Highlands	Dornoch Firth and Morrich More	Individual contribution	Scottish Natural Heritage	10.3809
2017	Scottish Highlands	Dornoch Firth and Morrich More	Individual contribution	Scottish Natural Heritage	5.25297
2016	Essex	Leigh-on-Sea	WFD	EA	109.494
2016	Essex	Foulness/Maplin Sands	WFD	EA	40.1872
2016	Essex	Leigh-on-Sea	WFD	EA	8.47383
2015	Kent	Allhallows_Thames lower	WFD	EA	5.30922
2016	Essex	Leigh-on-Sea	WFD	EA	2.89435
2015	Essex	Thorpe Bay	WFD	EA	2.36195
2016	Essex	BLACKWATER	WFD	EA	0.467673
2014	Suffolk	Orwell	WFD	EA	0.439242
2015	Essex	Thorpe Bay	WFD	EA	0.108884
2014	Suffolk	Stour	WFD	EA	0.0638276
2015	Essex	Thorpe Bay	WFD	EA	0.0487264
2016	Essex	BLACKWATER	WFD	EA	0.000130793
2013	South Wales	St Lawrence Bay	Ospar	Natural Resources Wales	6.48022
2013	South Wales	Burry Point	Ospar	Natural Resources Wales	1.50501
2013	South Wales	Burry Point	Ospar	Natural Resources Wales	1.25875
2013	South Wales	Burry Point	Ospar	Natural Resources Wales	1.15893
2010	South Wales	Burry Point	Ospar	Natural Resources Wales	0.720529
2013	South Wales	Newport	Ospar	Natural Resources Wales	0.269401
2017	South Wales	Burry Point	Individual contribution	Natural Resources Wales	275.38
2017	South Wales	Milford Haven	Individual contribution	Natural Resources Wales	97.508
2017	South Wales	Milford Haven	Individual contribution	Natural Resources Wales	39.8254
2017	South Wales	Milford Haven	Individual contribution	Natural Resources Wales	7.92261
2017	South Wales	Milford Haven	Individual contribution	Natural Resources Wales	5.54959
2016	South Wales	River Lougher nr Swansea	Individual contribution	Natural Resources Wales	4.73
2017	South Wales	Milford Haven	Individual contribution	Natural Resources Wales	4.18465
2017	South Wales	Milford Haven	Individual contribution	Natural Resources Wales	2.55895
2017	South Wales	Milford Haven	Individual contribution	Natural Resources Wales	2.28071
2017	South Wales	Milford Haven	Individual contribution	Natural Resources Wales	2.04162
2017	South Wales	Milford Haven	Individual contribution	Natural Resources Wales	1.4414
2017	South Wales	Milford Haven	Individual contribution	Natural Resources Wales	1.31137
2017	South Wales	Milford Haven	Individual contribution	Natural Resources Wales	1.09626
2017	South Wales	Milford Haven	Individual contribution	Natural Resources Wales	0.950525
2017	South Wales	Caldicot	Individual contribution	Natural Resources Wales	0.86
2017	South Wales	Milford Haven	Individual contribution	Natural Resources Wales	0.566782
2017	South Wales	Milford Haven	Individual contribution	Natural Resources Wales	0.494678
2017	South Wales	Milford Haven	Individual contribution	Natural Resources Wales	0.173392
2017	South Wales	Milford Haven	Individual contribution	Natural Resources Wales	0.07555
2017	West Wales	Caerdigan Bay	Individual contribution	Natural Resources Wales	90.26

## Sheet: Contemporary_older data
1998	Scilly Isles	St Marys / Tresco	Ospar	St Marys / Tresco	Natural England	134.599
1998	Scilly Isles	St Marys / Tresco	Ospar	St Marys / Tresco	Natural England	54.1436
1998	Scilly Isles	St Martins	Ospar	St Martins	Natural England	50.3741
1998	Scilly Isles	St Martins	Ospar	St Martins	Natural England	24.7868
1998	Scilly Isles	St Martins	Ospar	St Martins	Natural England	20.1548
1998	Scilly Isles	St Marys / Tresco	Ospar	St Marys / Tresco	Natural England	15.521
1998	Scilly Isles	St Martins	Ospar	St Martins	Natural England	12.7766
1998	Scilly Isles	St Martins	Ospar	St Martins	Natural England	10.541
1998	Scilly Isles	St Martins	Ospar	St Martins	Natural England	1.0354
1998	Scilly Isles	St Martins	Ospar	St Martins	Natural England	0.689998
1998	Scilly Isles	St Martins	Ospar	St Martins	Natural England	0.143829
1998	Scilly Isles	St Marys / Tresco	Ospar	St Marys / Tresco	Natural England	0.107412
1998	Scilly Isles	St Marys / Tresco	Ospar	St Marys / Tresco	Natural England	0.047902
1998	Scilly Isles	St Marys / Tresco	Ospar	St Marys / Tresco	Natural England	0.019528
1998	Scilly Isles	St Martins	Ospar	St Marys / Tresco	Natural England	0.014001

## Sheet: Post 1997_Contemporary
Date	Area	PlaceName	Database	Location	Data Owner	Area_Ha	Total area (ha)	Average meadow size (ha)	Stdev	Total scotland
2017	Cornwall	Fal	WFD	Carrick Raods Inner	EA	3.9495	8491.95
2017	Cornwall	Fal	WFD	Carrick Raods Inner	EA	0.0943
2015	Cornwall	Looe	Individual contribution	Looe	CSI	56.8077
2015	Cornwall	Helford	Individual contribution	Polgwidden Cove to Toll Point	EcoSpan	23.6308
2015	Cornwall	Cornwall	Individual contribution	Maenporth	EcoSpan	17.2002
2015	Cornwall	Fal	Individual contribution	Amsterdam to Carricknath Point	EcoSpan	16.9402
2015	Cornwall	Fal	Individual contribution	St. Mawes Bank	EcoSpan	7.20538
2015	Cornwall	Cornwall	Individual contribution	Swanpool	EcoSpan	5.89167
2015	Cornwall	Fal	Individual contribution	Penarrow Point	EcoSpan	5.19
2015	Cornwall	Helford	Individual contribution	Porthallow Cove	EcoSpan	4.66607
2015	Cornwall	Helford	Individual contribution	Flushing	EcoSpan	3.01987
2015	Cornwall	Helford	Individual contribution	Bosahan	EcoSpan	2.6084
2015	Cornwall	Fal	Individual contribution	St. Mawes Harbour	EcoSpan	2.48841
2015	Cornwall	Cornwall	Individual contribution	Gyllyngvase	EcoSpan	2.37414
2015	Cornwall	Helford	Individual contribution	Parbean Cove	EcoSpan	2.17904
2015	Cornwall	Fal	Individual contribution	St. Mawes Harbour	EcoSpan	2.01548
2015	Cornwall	Fal	Individual contribution	Penarrow Point	EcoSpan	1.38489
2015	Cornwall	Cornwall	Individual contribution	Maenporth	EcoSpan	1.36218
2015	Cornwall	Looe	Individual contribution	Looe	CSI	1.35363
2015	Cornwall	Helford	Individual contribution	Bosahan	EcoSpan	0.867271
2015	Cornwall	Fal	Individual contribution	St. Mawes Bank	EcoSpan	0.798311
2015	Cornwall	Fal	Individual contribution	St. Mawes Harbour	EcoSpan	0.78838
2015	Cornwall	Helford	Individual contribution	East of Passage Cove	EcoSpan	0.707619
2015	Cornwall	Fal	Individual contribution	Southwest of Carricknath Point	EcoSpan	0.564302
2015	Cornwall	Fal	Individual contribution	Penarrow Point	EcoSpan	0.473784
2015	Cornwall	Fal	Individual contribution	Amsterdam to Carricknath Point	EcoSpan	0.421371
2015	Cornwall	Fal	Individual contribution	Penarrow Point	EcoSpan	0.31194
2015	Cornwall	Looe	Individual contribution	Looe	CSI	0.226913
2015	Cornwall	Helford	Individual contribution	Bosahan	EcoSpan	0.130546
2015	Cornwall	Helford	Individual contribution	Bosahan	EcoSpan	0.0991771
2015	Cornwall	Fal	Individual contribution	West of Carricknath Point	EcoSpan	0.0987334
2015	Cornwall	Fal	Individual contribution	Penarrow Point	EcoSpan	0.0947735
2015	Cornwall	Helford	Individual contribution	East of Passage Cove	EcoSpan	0.0447622
2015	Cornwall	Fal	Individual contribution	Penarrow Point	EcoSpan	0.0319842
2015	Cornwall	Fal	Individual contribution	St. Mawes Bank	EcoSpan	0.0228893
2015	Cornwall	Cornwall	Individual contribution	Swanpool	EcoSpan	0.00610362
2016	Cumbria	Morecambe Bay	WFD	Barrow in furness	EA	36.8826
2016	Cumbria	Morecambe Bay	WFD	Barrow in furness	EA	20.6598
2016	Cumbria	Morecambe Bay	WFD	Barrow in furness	EA	4.0554
2016	Cumbria	Morecambe Bay	WFD	Barrow in furness	EA	1.64824
2016	Cumbria	Morecambe Bay	WFD	Barrow in furness	EA	1.17222
2016	Cumbria	Morecambe Bay	WFD	Barrow in furness	EA	0.587912
2016	Cumbria	Morecambe Bay	WFD	Barrow in furness	EA	0.0240707
2016	Cumbria	Morecambe Bay	WFD	Barrow in furness	EA	0.0228573
2016	Cumbria	Morecambe Bay	WFD	Barrow in furness	EA	0.0120355
2016	Cumbria	Morecambe Bay	WFD	Barrow in furness	EA	0.0106195
2016	Cumbria	Morecambe Bay	WFD	Barrow in furness	EA	0.00809119
2016	Cumbria	Morecambe Bay	WFD	Barrow in furness	EA	0.00799
2016	Cumbria	Morecambe Bay	WFD	Barrow in furness	EA	0.00748431
2016	Cumbria	Morecambe Bay	WFD	Barrow in furness	EA	0.0016182
2016	Cumbria	Morecambe Bay	WFD	Barrow in furness	EA	0.00101138
2016	Cumbria	Morecambe Bay	WFD	Barrow in furness	EA	0.000404515
2017	Devon	Exmouth	WFD	Exe Esturary	EA	95.6468
2017	Devon	Plymouth Tamar	WFD	Plymouth Tamar	EA	30.9764
2017	Devon	Exmouth	WFD	Exe Esturary	EA	27.6729
2017	Devon	Salcombe	WFD	Kingsbridge	EA	11.61
2017	Devon	Exmouth	WFD	Exe Esturary	EA	10.1333
2017	Devon	Plymouth Tamar	WFD	Plymouth Tamar	EA	9.78872
2017	Devon	Exmouth	WFD	Exe Esturary	EA	7.66497
2017	Devon	Plymouth Tamar	WFD	Plymouth Tamar	EA	7.65662
2017	Devon	Salcombe	WFD	Kingsbridge	EA	3.69
2017	Devon	Plymouth Tamar	WFD	Plymouth Tamar	EA	0.522355
2017	Devon	Exmouth	WFD	Exe Esturary	EA	0.460985
2017	Devon	Salcombe	WFD	Kingsbridge	EA	0.31
2015	Devon	Exmouth	Ospar	Dawlish	Devon Wildlife Trust	990.383
2004	Devon	Plymouth Sound	Ospar	Holy Island	Devon Wildlife Trust; Natural England; Environment Agency; Devon Biodiversity Records Centre; Dorset Environmental Records Centre	6.83882
2015	Devon	Torbay	Ospar	Fishcombe Cove	Devon Wildlife Trust	0.62195
2015	Devon	Torbay	Ospar	Brixam Breakwater	Devon Wildlife Trust	0.505174
2015	Devon	Torbay	Ospar	Anstley Cove	Devon Wildlife Trust	0.092187
2015	Devon	Torbay	Individual contribution	Torre Abbey	CSI	104.367
2015	Devon	Torbay	Individual contribution	Braodsands	CSI	27.2706
2015	Devon	Plymouth Sound	Individual contribution	Cawsand Bay	CSI	11.7969
2014	Devon	Salcombe	Individual contribution		IFCA	6.70444
2015	Devon	Plymouth Sound	Individual contribution	Tomb Rock	CSI	6.5806
2015	Devon	Plymouth Sound	Individual contribution	Cellars Cove	CSI	5.7009
2015	Devon	Plymouth Sound	Individual contribution	Drakes Island	CSI	4.2632
2015	Devon	Torbay	Individual contribution	Milstones Bay	CSI	4.05172
2015	Devon	Plymouth Sound	Individual contribution	Red Coves	CSI	3.7635
2015	Devon	Torbay	Individual contribution	Hopes Nose	CSI	2.74141
2015	Devon	Torbay	Individual contribution	Braodsands	CSI	2.07105
2014	Devon	Salcombe	Individual contribution		IFCA	1.73563
2015	Devon	Plymouth Sound	Individual contribution	Jennycliff South	CSI	1.4694
2015	Devon	Plymouth Sound	Individual contribution	Red Coves	CSI	1.1824
2014	Devon	Salcombe	Individual contribution		IFCA	0.836138
2015	Devon	Plymouth Sound	Individual contribution	Red Coves	CSI	0.7026
2015	Devon	Salcombe	Individual contribution	Kingsbridge	Natural England	0.584
2015	Devon	Plymouth Sound	Individual contribution	Firestone Bay	CSI	0.5212
2014	Devon	Salcombe	Individual contribution		IFCA	0.42653
2015	Devon	Plymouth Sound	Individual contribution	Firestone Bay	CSI	0.2416
2015	Devon	Plymouth Sound	Individual contribution	Cawsand Bay	CSI	0.2148
2015	Devon	Plymouth Sound	Individual contribution	Drakes Island	CSI	0.1516
2015	Devon	Salcombe	Individual contribution	Kingsbridge		0.0724
2015	Devon	Torbay	Individual contribution	Breakwater	CSI	0.058772
2015	Devon	Torbay	Individual contribution	Breakwater	CSI	0.041229
2015	Devon	Plymouth Sound	Individual contribution	Jennycliff North	CSI	0.001
2015	Dorset	Poole Harbour	WFD	Fitzworth Point	EA	0.900109
2015	Dorset	Poole Harbour	WFD	Ower Bay	EA	0.46114
2015	Dorset	Poole Harbour	WFD	Brands Bay	EA	0.129135
2015	Dorset	Poole Harbour	WFD	Newton Bay	EA	0.0759721
2001	Dorset	Weymouth	Individual contribution	Weymouth Bay	Dorset Environmental Records Centre	84.9002
2004	Dorset	The Fleet	Individual contribution	The Fleet	Natural England	220
1999	Dorset	Studland Bay	Individual contribution	Studland Bay: Redend Point - Handfast Point	Dorset Environmental Records Centre	18.5467
2002	Dorset	Poole Harbour	Individual contribution	Poole Harbour: Main Channel - Wych Channel	Poole Harbour Commissioners	12.8564
2002	Dorset	Studland Bay	Individual contribution	Studland Bay: Redend Point - Handfast Point	Poole Harbour Commissioners	12.7416
2001	Dorset	Studland Bay	Individual contribution	Poole Harbour: Haven Channel - Training Bank - N Studland Bay	Dorset Environmental Records Centre	7.74294
2002	Dorset	Poole Harbour	Individual contribution	Poole Harbour: Main Channel - Wych Channel	Poole Harbour Commissioners	4.24595
2002	Dorset	Studland Bay	Individual contribution	Studland Bay: Redend Point - Handfast Point	Poole Harbour Commissioners	1.94906
2004	Dorset	Swanage Pier	Individual contribution	Swanage Pier - Durlston Bay	Dorset Environmental Records Centre	1.77477
1999	Dorset	Weymouth	Individual contribution	Ringstead Bay - Ringstead Ledge	Dorset Environmental Records Centre	1.69009
2002	Dorset	Studland Bay	Individual contribution	Studland Bay: Redend Point - Handfast Point	Poole Harbour Commissioners	1.37251
1999	Dorset	Portland Harbour	Individual contribution	Portland Harbour- Mooring 08 - Sandsfoot Beach	Dorset Environmental Records Centre	0.763317
2002	Dorset	Poole Harbour	Individual contribution	Poole Harbour: Main Channel - Wych Channel	Poole Harbour Commissioners	0.561937
1999	Dorset	Portland Harbour	Individual contribution	Portland Harbour- Mooring 08 - Sandsfoot Beach	Dorset Environmental Records Centre	0.508192
1999	Dorset	Portland Harbour	Individual contribution	Portland Harbour- Mooring 08 - Sandsfoot Beach	Dorset Environmental Records Centre	0.234228
2002	Dorset	Poole Harbour	Individual contribution	Poole Harbour: Main Channel - Wych Channel	Poole Harbour Commissioners	0.090986
1999	Dorset	Portland Harbour	Individual contribution	Portland Harbour- Mooring 08 - Sandsfoot Beach	Dorset Environmental Records Centre	0.086907
2002	Dorset	Poole Harbour	Individual contribution	Poole Harbour: Main Channel - Wych Channel	Poole Harbour Commissioners	0.027001
2016	Hampshire and IoW	Pagham Harbour	WFD	Pagham Harbour	EA	0.265197
2016	Hampshire and IoW	Pagham Harbour	WFD	Pagham Harbour	EA	0.0302107
2014	Hampshire and IoW	Isle of Wight	Individual contribution	Ryde	Southern IFCA, Hampshire Wildflie Trust	84.5621
2013	Hampshire and IoW	Isle of Wight	Individual contribution	Osborne Bay & Wootton Bay	Southern IFCA, Hampshire Wildflie Trust	80.9467
2013	Hampshire and IoW	Portsmouth Harbour	Individual contribution	Langstone Harbour	Southern IFCA, Hampshire Wildflie Trust	70.1484
2014	Hampshire and IoW	Portsmouth Harbour	Individual contribution	Portsmouth Harbour	Southern IFCA, Hampshire Wildflie Trust	68.9408
2014	Hampshire and IoW	Calshot	Individual contribution	Calshot	Hampshire Wildlife Trust; Southern IFCA	42.5797
2014	Hampshire and IoW	Portsmouth Harbour	Individual contribution	Calshot	Southern IFCA, Hampshire Wildflie Trust	42.5797
2010	Hampshire and IoW	Portsmouth Harbour	Individual contribution	Chichester Harbour	Southern IFCA, Hampshire Wildflie Trust	38.1593
2013	Hampshire and IoW	Portsmouth Harbour	Individual contribution	Osborne Bay & Wootton Bay	Southern IFCA, Hampshire Wildflie Trust	36.6115
2011	Hampshire and IoW	Isle of Wight	Individual contribution	Bouldnor	Southern IFCA, Hampshire Wildflie Trust	31.2138
2014	Hampshire and IoW	Portsmouth Harbour	Individual contribution	Langstone Harbour	Southern IFCA, Hampshire Wildflie Trust	31.2041
2014	Hampshire and IoW	Southampton Water	Individual contribution	Southampton Water	Southern IFCA, Hampshire Wildflie Trust	28.842
2010	Hampshire and IoW	Portsmouth Harbour	Individual contribution	Chichester Harbour	Southern IFCA, Hampshire Wildflie Trust	27.7626
2012	Hampshire and IoW	Portsmouth Harbour	Individual contribution	Beaulieu	Southern IFCA, Hampshire Wildflie Trust	21.238
2009	Hampshire and IoW	Portsmouth Harbour	Individual contribution	Chichester Harbour	Southern IFCA, Hampshire Wildflie Trust	17.9854
2012	Hampshire and IoW	Isle of Wight	Individual contribution	Yarmouth	Southern IFCA, Hampshire Wildflie Trust	9.62787
2013	Hampshire and IoW	Chichester Harbour	Individual contribution	Crake Rithe	Southern IFCA, Hampshire Wildflie Trust	8.7504
2011	Hampshire and IoW	Isle of Wight	Individual contribution	Totland Bay	Southern IFCA, Hampshire Wildflie Trust	8.40334
2012	Hampshire and IoW	Isle of Wight	Individual contribution	Yarmouth	Southern IFCA, Hampshire Wildflie Trust	7.82606
2012	Hampshire and IoW	Portsmouth Harbour	Individual contribution	Portsmouth Harbour	Southern IFCA, Hampshire Wildflie Trust	7.60141
2014	Hampshire and IoW	Isle of Wight	Individual contribution	Seagrove, St Helens, Priory	Southern IFCA, Hampshire Wildflie Trust	6.68581
2014	Hampshire and IoW	Portsmouth Harbour	Individual contribution	Cams Bay	Southern IFCA, Hampshire Wildflie Trust	5.44003
2013	Hampshire and IoW	Chichester Harbour	Individual contribution	Oar Rithe	Southern IFCA, Hampshire Wildflie Trust	5.41008
2008	Hampshire and IoW	Portsmouth Harbour	Individual contribution	Chichester Harbour	Southern IFCA, Hampshire Wildflie Trust	4.67398
2013	Hampshire and IoW	Portsmouth Harbour	Individual contribution	Colwell Bay	Southern IFCA, Hampshire Wildflie Trust	3.34526
2013	Hampshire and IoW	Chichester Harbour	Individual contribution	Oar Rithe	Southern IFCA, Hampshire Wildflie Trust	3.29899
2013	Hampshire and IoW	Chichester Harbour	Individual contribution	East Head	Southern IFCA, Hampshire Wildflie Trust	2.80741
2013	Hampshire and IoW	Chichester Harbour	Individual contribution	East Head	Southern IFCA, Hampshire Wildflie Trust	2.20375
2012	Hampshire and IoW	Portsmouth Harbour	Individual contribution	Portsmouth Harbour	Southern IFCA, Hampshire Wildflie Trust	2.13737
2014	Hampshire and IoW	Isle of Wight	Individual contribution	Priory Bay and Seagrove Bay	Southern IFCA, Hampshire Wildflie Trust	2.08662
2013	Hampshire and IoW	Chichester Harbour	Individual contribution	East Head	Southern IFCA, Hampshire Wildflie Trust	1.91048
2013	Hampshire and IoW	Portsmouth Harbour	Individual contribution	East Head	Southern IFCA, Hampshire Wildflie Trust	1.68681
2013	Hampshire and IoW	Bembridge	Individual contribution	Bembridge point, Isle of Wight	Southern IFCA, Hampshire Wildflie Trust	1.65696
2014	Hampshire and IoW	Portsmouth Harbour	Individual contribution	Seagrove, St Helens, Priory	Southern IFCA, Hampshire Wildflie Trust	1.30434
2014	Hampshire and IoW	Portsmouth Harbour	Individual contribution	Portsmouth Harbour	Southern IFCA, Hampshire Wildflie Trust	1.09226
2013	Hampshire and IoW	Chichester Harbour	Individual contribution	East Head	Southern IFCA, Hampshire Wildflie Trust	0.460992
2008	Hampshire and IoW	Isle of Wight	Individual contribution	Yarmouth	Southern IFCA, Hampshire Wildflie Trust	0.436248
2013	Hampshire and IoW	Portsmouth Harbour	Individual contribution	East Head	Southern IFCA, Hampshire Wildflie Trust	0.343231
2013	Hampshire and IoW	Portsmouth Harbour	Individual contribution	Bembridge foreshore, Isle of Wight	Southern IFCA, Hampshire Wildflie Trust	0.342161
2008	Hampshire and IoW	Isle of Wight	Individual contribution	Yarmouth	Southern IFCA, Hampshire Wildflie Trust	0.337292
2008	Hampshire and IoW	Chichester Harbour	Individual contribution	Chichester Harbour	Southern IFCA, Hampshire Wildflie Trust	0.318208
2011	Hampshire and IoW	Isle of Wight	Individual contribution	Bouldnor	Southern IFCA, Hampshire Wildflie Trust	0.306647
2014	Hampshire and IoW	Portsmouth Harbour	Individual contribution	St Helen's	Southern IFCA, Hampshire Wildflie Trust	0.179478
2014	Hampshire and IoW	Portsmouth Harbour	Individual contribution	Portsmouth Harbour	Southern IFCA, Hampshire Wildflie Trust	0.162997
2013	Hampshire and IoW	Chichester Harbour	Individual contribution	East Head	Southern IFCA, Hampshire Wildflie Trust	0.152523
2013	Hampshire and IoW	Chichester Harbour	Individual contribution	East Head	Southern IFCA, Hampshire Wildflie Trust	0.123916
2010	Hampshire and IoW	Portsmouth Harbour	Individual contribution	Portsmouth Harbour	Southern IFCA, Hampshire Wildflie Trust	0.0567889
2013	Hampshire and IoW	Chichester Harbour	Individual contribution	East Head	Southern IFCA, Hampshire Wildflie Trust	0.0238075
2008	Hampshire and IoW	Portsmouth Harbour	Individual contribution	East Head	Southern IFCA, Hampshire Wildflie Trust	0.0223146
2014	Hampshire and IoW	Isle of Wight	Individual contribution	Seaview	Southern IFCA, Hampshire Wildflie Trust	0
2014	Hampshire and IoW	Portsmouth Harbour	Individual contribution	Langstone Harbour	Southern IFCA, Hampshire Wildflie Trust	0
2014	Hampshire and IoW	Portsmouth Harbour	Individual contribution	Langstone Harbour	Southern IFCA, Hampshire Wildflie Trust	0
2017	Ireland	Tralee Bay	Paper	Tralee Bay	Wilkes, 2017	228.7
2017	Ireland	Cromane	Paper	Cromane	Wilkes, 2017	182.5
2017	Ireland	Barrow Harbour	Paper	Barrow Harbour	Wilkes, 2017	64.3
2017	Ireland	Ballysdare Estauary	Paper	Ballysdare Estauary	Wilkes, 2017	41.72
2017	Ireland	Moy Estuary	Paper	Moy Estuary	Wilkes, 2017	23.93
2017	Ireland	Blacksod Bay	Paper	Blacksod Bay	Wilkes, 2017	9.4
2017	Ireland	Drumcliffe Bay	Paper	Drumcliffe Bay	Wilkes, 2017	9.13
2017	Ireland	Tramore Back Strand	Paper	Tramore Back Strand	Wilkes, 2017	8.2
2017	Ireland	Garavogue Estuary	Paper	Garavogue Estuary	Wilkes, 2017	6.41
2017	Ireland	Malahide Bay	Paper	Malahide Bay	Wilkes, 2017	4.8
2017	Ireland	Dublin Bay	Paper	Dublin Bay	Wilkes, 2017	1.83
2017	Ireland	Dungarvan Bay	Paper	Dungarvan Bay	Wilkes, 2017	1.23
2017	Ireland	Rogerstown Estuary	Paper	Rogerstown Estuary	Wilkes, 2017	0.84
2017	Ireland	Killala Bay	Paper	Killala Bay	Wilkes, 2017	0.64
2017	Ireland	Tolka Estuary	Paper	Tolka Estuary	Wilkes, 2017	0.02
2017	Norfolk	North Nofolk AONB	WFD	Wells	EA	17.7604
2017	Norfolk	North Nofolk AONB	WFD	Wells	EA	12.7838
2017	Norfolk	North Nofolk AONB	WFD	Wells	EA	2.44481
2017	Norfolk	North Nofolk AONB	WFD	Stiffkey	EA	2.10843
2017	Norfolk	North Nofolk AONB	WFD	Wells	EA	1.82938
2016	Norfolk	Burnham	WFD	Scolt Large	EA	1.81332
2017	Norfolk	North Nofolk AONB	WFD	Stiffkey	EA	0.845565
2016	Norfolk	Burnham	WFD	Scolt 1	EA	0.646508
2017	Norfolk	North Nofolk AONB	WFD	Stiffkey	EA	0.615071
2017	Norfolk	North Nofolk AONB	WFD	Stiffkey	EA	0.198215
2017	Norfolk	North Nofolk AONB	WFD	Stiffkey	EA	0.190504
2017	Norfolk	North Nofolk AONB	WFD	Stiffkey	EA	0.144332
2016	Norfolk	Burnham	WFD	Scolt 1	EA	0.125614
2016	Norfolk	Burnham	WFD	Scolt 2	EA	0.102082
2017	Norfolk	North Nofolk AONB	WFD	Stiffkey	EA	0.0428647
2017	Norfolk	North Nofolk AONB	WFD	Stiffkey	EA	0.0202155
2017	Norfolk	North Nofolk AONB	WFD	Stiffkey	EA	0.00928207
2017	Norfolk	North Nofolk AONB	WFD	Stiffkey	EA	0.00797462
2017	Norfolk	North Nofolk AONB	WFD	Stiffkey	EA	0.00649593
2017	Norfolk	North Nofolk AONB	WFD	Stiffkey	EA	0.00586445
2017	Norfolk	North Nofolk AONB	WFD	Stiffkey	EA	0.00406936
2017	Norfolk	North Nofolk AONB	WFD	Stiffkey	EA	0.00236856
2017	Norfolk	North Nofolk AONB	WFD	Stiffkey	EA	0.00140327
2017	Norfolk	North Nofolk AONB	WFD	Stiffkey	EA	0.000789517
2016	Norfolk	Burnham	WFD	Scolt 3	EA	0.000178483
2017	Norfolk	North Nofolk AONB	WFD	Stiffkey	EA	0.000130394
2004	North Wales	Anglesey	Ospar	Holy Island	Countryside Council for Wales	72.9214
2008	North Wales	North Wales	Ospar	Porth Dinllaen	Countryside Council for Wales	26.5379
2013	North Wales	North Wales	Ospar	South of Caenarfon	Natural Resources Wales	23.3106
2017	North Wales	North Wales	Ospar	Foryd Bay Nr Caernarfon	Natural Resources Wales	22.13
2012	North Wales	North Wales	Ospar	Bangor Flats	Natural Resources Wales	10.3501
2003	North Wales	Anglesey	Ospar	Holy Island	Scottish Natural Heritage	7.77
2008	North Wales	North Wales	Ospar	Porth Dinllaen	Countryside Council for Wales	5.23454
2013	North Wales	Anglesey	Ospar	Southeast Anglesey	Natural Resources Wales	2.23437
2008	North Wales	North Wales	Ospar	Porth Dinllaen	Countryside Council for Wales	0.700009
2008	North Wales	North Wales	Ospar	Caernarfon	Countryside Council for Wales	0.492553
2017	Northern Ireland	Waterfoot	Paper	Waterfoot	Wilkes, 2017	81
2012	Northern Ireland	Strangford Lough	Ospar	Strangford Lough	Department of Environment Northern Ireland Marine Division	519.769
2012	Northern Ireland	Londonderry	Ospar	Derry	Department of Environment Northern Ireland Marine Division	138.192
2012	Northern Ireland	Strangford Lough	Ospar	Strangford Lough	Department of Environment Northern Ireland Marine Division	110.179
2012	Northern Ireland	Strangford Lough	Ospar	Strangford Lough	Department of Environment Northern Ireland Marine Division	93.2843
2012	Northern Ireland	Strangford Lough	Ospar	Strangford Lough	Department of Environment Northern Ireland Marine Division	75.8064
2012	Northern Ireland	Strangford Lough	Ospar	Strangford Lough	Department of Environment Northern Ireland Marine Division	34.9495
2012	Northern Ireland	Strangford Lough	Ospar	Strangford Lough	Department of Environment Northern Ireland Marine Division	30.8339
2012	Northern Ireland	Strangford Lough	Ospar	Strangford Lough	Department of Environment Northern Ireland Marine Division	28.2198
2012	Northern Ireland	Londonderry	Ospar	Bellarina	Department of Environment Northern Ireland Marine Division	15.0473
2012	Northern Ireland	Strangford Lough	Ospar	Strangford Lough	Department of Environment Northern Ireland Marine Division	13.2571
2012	Northern Ireland	Strangford Lough	Ospar	Strangford Lough	Department of Environment Northern Ireland Marine Division	12.5408
2012	Northern Ireland	Londonderry	Ospar	Derry	Department of Environment Northern Ireland Marine Division	10.2634
2012	Northern Ireland	Londonderry	Ospar	Derry	Department of Environment Northern Ireland Marine Division	5.73472
2012	Northern Ireland	Strangford Lough	Ospar	Strangford Lough	Department of Environment Northern Ireland Marine Division	5.18756
2012	Northern Ireland	Carlingford	Ospar	Carlingford Lough	Department of Environment Northern Ireland Marine Division	4.74916
2012	Northern Ireland	Strangford Lough	Ospar	Strangford Lough	Department of Environment Northern Ireland Marine Division	4.71782
2012	Northern Ireland	Londonderry	Ospar	Bellarina	Department of Environment Northern Ireland Marine Division	4.0076
2012	Northern Ireland	Strangford Lough	Ospar	Strangford Lough	Department of Environment Northern Ireland Marine Division	3.66336
2012	Northern Ireland	Londonderry	Ospar	Bellarina	Department of Environment Northern Ireland Marine Division	3.6193
2012	Northern Ireland	Londonderry	Ospar	Derry	Department of Environment Northern Ireland Marine Division	3.59846
2012	Northern Ireland	Londonderry	Ospar	Bellarina	Department of Environment Northern Ireland Marine Division	3.51578
2012	Northern Ireland	Londonderry	Ospar	Derry	Department of Environment Northern Ireland Marine Division	3.30998
2012	Northern Ireland	Strangford Lough	Ospar	Strangford Lough	Department of Environment Northern Ireland Marine Division	3.25719
2012	Northern Ireland	Dundrum	Ospar	Dundrum	Department of Environment Northern Ireland Marine Division	2.75295
2012	Northern Ireland	Strangford Lough	Ospar	Strangford Lough	Department of Environment Northern Ireland Marine Division	2.16225
2012	Northern Ireland	Carlingford	Ospar	Carlingford Lough	Department of Environment Northern Ireland Marine Division	2.01333
2012	Northern Ireland	Strangford Lough	Ospar	Strangford Lough	Department of Environment Northern Ireland Marine Division	1.72372
2012	Northern Ireland	Dundrum	Ospar	Dundrum	Department of Environment Northern Ireland Marine Division	1.20748
2012	Northern Ireland	Londonderry	Ospar	Derry	Department of Environment Northern Ireland Marine Division	1.09778
2012	Northern Ireland	Carlingford	Ospar	Carlingford Lough	Department of Environment Northern Ireland Marine Division	1.03164
2012	Northern Ireland	Strangford Lough	Ospar	Strangford Lough	Department of Environment Northern Ireland Marine Division	0.732376
2012	Northern Ireland	Londonderry	Ospar	Bellarina	Department of Environment Northern Ireland Marine Division	0.679376
2012	Northern Ireland	Londonderry	Ospar	Bellarina	Department of Environment Northern Ireland Marine Division	0.648449
2012	Northern Ireland	Londonderry	Ospar	Derry	Department of Environment Northern Ireland Marine Division	0.617346
2012	Northern Ireland	Carlingford	Ospar	Carlingford Lough	Department of Environment Northern Ireland Marine Division	0.531608
2012	Northern Ireland	Dundrum	Ospar	Dundrum	Department of Environment Northern Ireland Marine Division	0.515381
2012	Northern Ireland	Carlingford	Ospar	Carlingford Lough	Department of Environment Northern Ireland Marine Division	0.462384
2012	Northern Ireland	Dundrum	Ospar	Dundrum	Department of Environment Northern Ireland Marine Division	0.323337
2012	Northern Ireland	Dundrum	Ospar	Dundrum	Department of Environment Northern Ireland Marine Division	0.199778
2012	Northern Ireland	Carlingford	Ospar	Carlingford Lough	Department of Environment Northern Ireland Marine Division	0.185169
2012	Northern Ireland	Dundrum	Ospar	Dundrum	Department of Environment Northern Ireland Marine Division	0.115532
2012	Northern Ireland	Carlingford	Ospar	Carlingford Lough	Department of Environment Northern Ireland Marine Division	0.013533
2012	Northern Ireland	Dundrum	Ospar	Dundrum	Department of Environment Northern Ireland Marine Division	0.003542
2012	Northern Ireland	Carlingford	Ospar	Carlingford Lough	Department of Environment Northern Ireland Marine Division	0.002539
2012	Northern Ireland	Strangford Lough	Ospar	Strangford Lough	Department of Environment Northern Ireland Marine Division	0.000729
2016	Northumbria	Lindisfarne	WFD	Fenham Flats	EA	469.946	3759.96	26.8568	113.788
2016	Northumbria	Lindisfarne	WFD	Holy Island	EA	157.63
2016	Northumbria	Lindisfarne	WFD	Budle Bay	EA	31.043
2016	Northumbria	Lindisfarne	WFD	Budle Bay	EA	15.0179
2016	Northumbria	Lindisfarne	WFD	Holy Island	EA	5.08479
2016	Northumbria	Lindisfarne	WFD	Budle Bay	EA	0.231725
2016	Northumbria	Lindisfarne	WFD	Spurn	EA	0.59
2016	Northumbria	Lindisfarne	WFD	Budle Bay	EA	0.00988212
2011	Scilly Isles	Scilly Isles	Paper	Scilly Isles	Jackson, 2011	196
2008	Scotland	Highlands	Paper	Cromarty Firth	Chapman	1200
2017	Scotland	Highlands	Individual contribution	Sound of Barra	Scottish Natural Heritage	58.8865
2017	Scotland	Sound of Barra	Individual contribution	Sound of Barra	Scottish Natural Heritage	55.628
2013	Scotland	Arran	Individual contribution	South Arran	Scottish Natural Heritage	40.1557
2017	Scotland	Sound of Barra	Individual contribution	Sound of Barra	Scottish Natural Heritage	34.7315
2013	Scotland	Arran	Individual contribution	South Arran	Scottish Natural Heritage	25.7125
2017	Scotland	Sound of Barra	Individual contribution	Sound of Barra	Scottish Natural Heritage	17.1345
2017	Scotland	Sound of Barra	Individual contribution	Sound of Barra	Scottish Natural Heritage	14.6012
2017	Scotland	Sound of Barra	Individual contribution	Sound of Barra	Scottish Natural Heritage	14.3767
2017	Scotland	Sound of Barra	Individual contribution	Sound of Barra	Scottish Natural Heritage	14.308
2017	Scotland	Highlands	Individual contribution	Sound of Barra	Scottish Natural Heritage	13.9656
2017	Scotland	Sound of Arisaig	Individual contribution	Loch Ailort to Loch Ceann Traigh	Scottish Natural Heritage	12.8207
2017	Scotland	Highlands	Individual contribution	Sound of Barra	Scottish Natural Heritage	12.6526
2013	Scotland	Arran	Individual contribution	South Arran	Scottish Natural Heritage	11.1095
2017	Scotland	Sound of Barra	Individual contribution	Sound of Barra	Scottish Natural Heritage	8.40765
2017	Scotland	Sound of Arisaig	Individual contribution	Loch Ailort to Loch Ceann Traigh	Scottish Natural Heritage	7.62861
2006	Scotland	Uist	Individual contribution	North Uist	Scottish Natural Heritage	6.35744
2006	Scotland	Uist	Individual contribution	North Uist	Scottish Natural Heritage	6.23383
2006	Scotland	Uist	Individual contribution	North Uist	Scottish Natural Heritage	3.62225
2006	Scotland	Uist	Individual contribution	North Uist	Scottish Natural Heritage	3.59111
2013	Scotland	Arran	Individual contribution	South Arran	Scottish Natural Heritage	3.58349
2016	Scotland	Highlands	Individual contribution	Treshnish Isles	Scottish Natural Heritage	3.04985
2017	Scotland	Highlands	Individual contribution	Sound of Barra	Scottish Natural Heritage	3.02216
2017	Scotland	Sound of Arisaig	Individual contribution	Loch Ailort to Loch Ceann Traigh	Scottish Natural Heritage	2.65839
2017	Scotland	Sound of Barra	Individual contribution	Sound of Barra	Scottish Natural Heritage	2.65524
2017	Scotland	Sound of Barra	Individual contribution	Sound of Barra	Scottish Natural Heritage	2.3292
2006	Scotland	Uist	Individual contribution	North Uist	Scottish Natural Heritage	2.0686
2017	Scotland	Highlands	Individual contribution	Sound of Barra	Scottish Natural Heritage	1.88733
2017	Scotland	Sound of Barra	Individual contribution	Sound of Barra	Scottish Natural Heritage	1.48362
2006	Scotland	Uist	Individual contribution	North Uist	Scottish Natural Heritage	1.2947
2017	Scotland	Highlands	Individual contribution	Sound of Barra	Scottish Natural Heritage	1.25176
2017	Scotland	Sound of Barra	Individual contribution	Sound of Barra	Scottish Natural Heritage	1.0684
2006	Scotland	Uist	Individual contribution	North Uist	Scottish Natural Heritage	0.900686
2017	Scotland	Sound of Arisaig	Individual contribution	Loch Ailort to Loch Ceann Traigh	Scottish Natural Heritage	0.792915
2017	Scotland	Sound of Barra	Individual contribution	Sound of Barra	Scottish Natural Heritage	0.613658
2017	Scotland	Highlands	Individual contribution	Sound of Barra	Scottish Natural Heritage	0.548629
2006	Scotland	Uist	Individual contribution	North Uist	Scottish Natural Heritage	0.514866
2012	Scotland	Arran	Individual contribution	Kildonan Beach	Community of Arran Seabed Trust (COAST)	0.347179
2017	Scotland	Highlands	Individual contribution	Sound of Barra	Scottish Natural Heritage	0.130276
2012	Scotland	Arran	Individual contribution	Kildonan Beach	Community of Arran Seabed Trust (COAST)	0.0980396
2006	Scotland	Uist	Individual contribution	North Uist	Scottish Natural Heritage.	0.0974952
2012	Scotland	Arran	Individual contribution	Kildonan Beach	Community of Arran Seabed Trust (COAST)	0.0897986
2012	Scotland	Arran	Individual contribution	Kilmory Beach	Community of Arran Seabed Trust (COAST)	0.0887811
2017	Scotland	Highlands	Individual contribution	Sound of Barra	Scottish Natural Heritage	0.0827778
2012	Scotland	Arran	Individual contribution	Kilmory Beach	Community of Arran Seabed Trust (COAST)	0.0791693
2012	Scotland	Arran	Individual contribution	Kildonan Beach	Community of Arran Seabed Trust (COAST)	0.0750267
2012	Scotland	Arran	Individual contribution	Kildonan Beach	Community of Arran Seabed Trust (COAST)	0.0622135
2012	Scotland	Arran	Individual contribution	Kildonan Beach	Community of Arran Seabed Trust (COAST)	0.0469951
2012	Scotland	Arran	Individual contribution	Kilmory Beach	Community of Arran Seabed Trust (COAST)	0.0437479
2006	Scotland	Uist	Individual contribution	North Uist	Scottish Natural Heritage	0.0428026
2012	Scotland	Arran	Individual contribution	Kilmory Beach	Community of Arran Seabed Trust (COAST)	0.0321567
2012	Scotland	Arran	Individual contribution	Kilmory Beach	Community of Arran Seabed Trust (COAST)	0.0301064
2006	Scotland	Sunart	Individual contribution	Sunart	Scottish Natural Heritage	0.0258798
2012	Scotland	Arran	Individual contribution	Kilmory Beach	Community of Arran Seabed Trust (COAST)	0.0211487
2012	Scotland	Arran	Individual contribution	Kildonan Beach	Community of Arran Seabed Trust (COAST)	0.0184672
2012	Scotland	Arran	Individual contribution	Kildonan Beach	Community of Arran Seabed Trust (COAST)	0.0168315
2012	Scotland	Arran	Individual contribution	Kilmory Beach	Community of Arran Seabed Trust (COAST)	0.0155087
2006	Scotland	Uist	Individual contribution	North Uist	Scottish Natural Heritage	0.0142432
2012	Scotland	Arran	Individual contribution	Kilmory Beach	Community of Arran Seabed Trust (COAST)	0.0138121
2012	Scotland	Arran	Individual contribution	Kildonan Beach	Community of Arran Seabed Trust (COAST)	0.012405
2012	Scotland	Arran	Individual contribution	Kildonan Beach	Community of Arran Seabed Trust (COAST)	0.0118017
2012	Scotland	Arran	Individual contribution	Kildonan Beach	Community of Arran Seabed Trust (COAST)	0.0115467
2012	Scotland	Arran	Individual contribution	Kildonan Beach	Community of Arran Seabed Trust (COAST)	0.0102826
2012	Scotland	Arran	Individual contribution	Kilmory Beach	Community of Arran Seabed Trust (COAST)	0.00967974
2006	Scotland	Uist	Individual contribution	North Uist	Scottish Natural Heritage	0.0063403
2012	Scotland	Arran	Individual contribution	Kildonan Beach	Community of Arran Seabed Trust (COAST)	0.00607576
2012	Scotland	Arran	Individual contribution	Kildonan Beach	Community of Arran Seabed Trust (COAST)	0.00580701
2006	Scotland	Uist	Individual contribution	North Uist	Scottish Natural Heritage	0.00541683
2012	Scotland	Arran	Individual contribution	Kildonan Beach	Community of Arran Seabed Trust (COAST)	0.00484742
2012	Scotland	Arran	Individual contribution	Kildonan Beach	Community of Arran Seabed Trust (COAST)	0.00431734
2012	Scotland	Arran	Individual contribution	Kilmory Beach	Community of Arran Seabed Trust (COAST)	0.00293524
2012	Scotland	Arran	Individual contribution	Kilmory Beach	Community of Arran Seabed Trust (COAST)	0.00270095
2012	Scotland	Arran	Individual contribution	Kildonan Beach	Community of Arran Seabed Trust (COAST)	0.00197183
2012	Scotland	Arran	Individual contribution	Kildonan Beach	Community of Arran Seabed Trust (COAST)	0.00176575
2012	Scotland	Arran	Individual contribution	Kildonan Beach	Community of Arran Seabed Trust (COAST)	0.00172879
2012	Scotland	Arran	Individual contribution	Kilmory Beach	Community of Arran Seabed Trust (COAST)	0.00168365
2012	Scotland	Arran	Individual contribution	Kilmory Beach	Community of Arran Seabed Trust (COAST)	0.00099123
2012	Scotland	Arran	Individual contribution	Kildonan Beach	Community of Arran Seabed Trust (COAST)	0.00048092
2012	Scotland	Arran	Individual contribution	Kildonan Beach	Community of Arran Seabed Trust (COAST)	0.00020187
2018	Scotland	Montrose Basin	Paper	Montrose Basin	Foster & Davidson	174.7
2018	Scotland	East Coast Scotland	Paper	Loch Ryan	Foster & Davidson	104.8
2018	Scotland	Eden Estuary	Paper		Foster & Davidson	55.88
2018	Scotland	Forth Estuary	Paper	Blackness	Foster & Davidson	25.63
2018	Scotland	Forth Estuary	Paper	Torry Bay	Foster & Davidson	21.85
2018	Scotland	Forth Estuary	Paper	Carriden	Foster & Davidson	8.1383
2011	Scotland	East Coast Scotland	Paper	Tay Estuary	Wilkie	3
2018	Scotland	Forth Estuary	Paper	Brucehaven	Foster & Davidson	2.55
2018	Scotland	Forth Estuary	Paper	Culoss	Foster & Davidson	2.03
2015	Scotland	Uist	Ospar	Loch Bi	Joint Nature Conservation Committee	55.1666
2017	Scotland	Highlands	Individual contribution	Dornoch Firth and Morrich More	Scottish Natural Heritage	63.5459
2017	Scotland	Highlands	Individual contribution	Dornoch Firth and Morrich More	Scottish Natural Heritage	37.8047
2017	Scotland	Highlands	Individual contribution	Dornoch Firth and Morrich More	Scottish Natural Heritage	10.3809
2017	Scotland	Highlands	Individual contribution	Dornoch Firth and Morrich More	Scottish Natural Heritage	5.25297
2016	Essex	Leigh-on-Sea	WFD	Two Tree Island	EA	109.494
2016	Essex	Foulness/Maplin Sands	WFD	Shouburyness	EA	40.1872
2016	Essex	Leigh-on-Sea	WFD	Two Tree Island	EA	8.47383
2015	Kent	THAMES LOWER	WFD	Allhallows	EA	5.30922
2016	Essex	Leigh-on-Sea	WFD	Two Tree Island	EA	2.89435
2015	Essex	Thorpe Bay	WFD	Burgess Terrace	EA	2.36195
2016	Essex	BLACKWATER	WFD	St Lawrence Bay	EA	0.467673
2014	Suffolk	ORWELL	WFD	Orwell	EA	0.439242
2015	Essex	Thorpe Bay	WFD	Burgess Terrace	EA	0.108884
2014	Suffolk	STOUR	WFD	Stour	EA	0.0638276
2015	Essex	Thorpe Bay	WFD	Burgess Terrace	EA	0.0487264
2016	Essex	BLACKWATER	WFD	St Lawrence Bay	EA	0.000130793
2013	South Wales	South Wales	Ospar	Burry Point	Natural Resources Wales	6.48022
2013	South Wales	South Wales	Ospar	Burry Point	Natural Resources Wales	1.50501
2013	South Wales	South Wales	Ospar	Burry Point	Natural Resources Wales	1.25875
2013	South Wales	South Wales	Ospar	Burry Point	Natural Resources Wales	1.15893
2010	South Wales	South Wales	Ospar	Newport	Natural Resources Wales	0.720529
2013	South Wales	South Wales	Ospar	Burry Point	Natural Resources Wales	0.269401
2017	South Wales	South Wales	Individual contribution	Caldicot	Natural Resources Wales	275.38
2017	South Wales	South Wales	Individual contribution	Milford Haven	Natural Resources Wales	97.508
2017	South Wales	South Wales	Individual contribution	Milford Haven	Natural Resources Wales	39.8254
2017	South Wales	South Wales	Individual contribution	Milford Haven	Natural Resources Wales	7.92261
2017	South Wales	South Wales	Individual contribution	Milford Haven	Natural Resources Wales	5.54959
2016	South Wales	South Wales	Individual contribution	River Lougher nr Swansea	Natural Resources Wales	4.73
2017	South Wales	South Wales	Individual contribution	Milford Haven	Natural Resources Wales	4.18465
2017	South Wales	South Wales	Individual contribution	Milford Haven	Natural Resources Wales	2.55895
2017	South Wales	South Wales	Individual contribution	Milford Haven	Natural Resources Wales	2.28071
2017	South Wales	South Wales	Individual contribution	Milford Haven	Natural Resources Wales	2.04162
2017	South Wales	South Wales	Individual contribution	Milford Haven	Natural Resources Wales	1.4414
2017	South Wales	South Wales	Individual contribution	Milford Haven	Natural Resources Wales	1.31137
2017	South Wales	South Wales	Individual contribution	Milford Haven	Natural Resources Wales	1.09626
2017	South Wales	South Wales	Individual contribution	Milford Haven	Natural Resources Wales	0.950525
2017	South Wales	South Wales	Individual contribution	Caldicot	Natural Resources Wales	0.86
2017	South Wales	South Wales	Individual contribution	Milford Haven	Natural Resources Wales	0.566782
2017	South Wales	South Wales	Individual contribution	Milford Haven	Natural Resources Wales	0.494678
2017	South Wales	South Wales	Individual contribution	Milford Haven	Natural Resources Wales	0.173392
2017	South Wales	South Wales	Individual contribution	Milford Haven	Natural Resources Wales	0.07555
2017	West Wales	Caerdigan Bay	Individual contribution	Ciccieth	Natural Resources Wales	90.26

## Sheet: Total by region
Location	Area ha	% of total
Scottish Higlands	2056	24.2082
Devon	1392	16.39
Northern Ireland	1226	14.4354
Northumbria	680	8.00659
Hampshire and Isle of Wight	714	8.40692
Ireland	584	6.87625
South Wales	460	5.41623
Dorset	372	4.38008
Scilly Isles	196	2.30778
North Wales	172	2.0252
Suffolk, Essex, Kent	170	2.00165
Cornwall	166	1.95455
East Scotland	108	1.27164
West Wales	90	1.0597
Cumbria	65	0.765336
Norfolk	42	0.494525
Total	8493

## Sheet: Pre 1998_Historic
		PlaceName	Dataset	Data Owner	Historic area	Contemporary area	High certainty loss	Medium certainty loss
Date	Area				ha	ha	ha	ha			Loss estimates since 1936
1986	Scotland	Cromarty Firth	Ospar	Fox et al 1986	3241.47	1200	2041.47	2041.47			Histoirc	High certainty loss	Medium certainty loss
1986	Scotland	Dornoch Firth	Ospar	Fox et al 1986	2862.26	116.98	2745.28	2745.28		Scotland	7464.95	4790.05	6147.94
1986	Scotland	Moray Firth	Ospar	Fox et al 1986	1139.56			1139.56		Devon	119.15	52.07	58.24
1995	Scotland	Islay	Ospar	JNCC	43.58			43.58		Dorset	239.3	175.21	175.21
1995	Scotland	Loch Caolisport	Ospar	JNCC	4.38			4.38		Northumbria	1596	916.45	916.45
1995	Scotland	Loch Carron	Ospar	JNCC	3.3264			3.3264		Cornwall	208	105	105
1995	Scotland	Loch Creran	Ospar	JNCC	1.16			1.16		Essex	320	279.81	279.81
1997	Scotland	Shetland	Ospar	JNCC	6.67			6.67		Suffolk	380	378.57	378.57
1995	Scotland	Loch Sheildaig	Ospar	JNCC	11.18			11.18		Scilly Isles	325	129	129
1995	Scotland	Loch Sunart	Ospar	JNCC	3.33	0.03	3.3	3.3			Loss estimates since 1980
1995	Scotland	Loch Sween	Ospar	JNCC	28.31			28.31			Histoirc	High certainty loss	Medium certainty loss
1995	Scotland	Loch Torridon	Ospar	JNCC	8.85			8.85		Scotland	7464.95	4790.05	6147.94
1990	Scotland	Lochgolihead	Ospar	JNCC	2.14			2.14		Devon	119.15	52.07	58.24
1995	Scotland	Longa Island	Ospar	JNCC	24.45			24.45		Dorset	239.3	175.21	175.21
1995	Scotland	Oban	Ospar	JNCC	5.04			5.04		Northumbria	1596	367.04	367.04
1995	Scotland	Skye	Ospar	JNCC	38.83			38.83		Cornwall	208	105	105
1991	Scotland	Dumfries area	Ospar	JNCC	36.55			36.55		Essex
1990	Scotland	Stranraer	Ospar	JNCC	3.86			3.86		Suffolk
1996	Devon	Cawsands	Ospar	JNCC	14.28	12.06	2.22	2.22		Scilly Isles	325	129	129
1996	Devon	Drakes Island	Ospar	JNCC	6.43	4.41	2.02	2.02
1996	Devon	Fowey	Ospar	JNCC	6.17			6.17
1996	Devon	Yealm	Ospar	JNCC	6.66	5.64	1.02	1.02
1996	Devon	Fal	Ospar	JNCC	85.61	38.8	46.81	46.81
1996	Dorset	Portland Harbour	Ospar	JNCC	6.3	1.59	4.71	4.71
1997	Northumbria	Lindisfarne	Ospar	NE	1046	678.96	367.04	367.04
2004	Cornwall	Fal and Helfrod Esturaries	Ospar	CWT	208	166	42	42
1998	Scilly Isles	Scilly Islses	Paper	NE	325	196	129	129
2004	Dorset	The Fleet	Ospar	DWT	233	62.5	170.5	170.5
1961	Essex	Foulness/Maplin Sands	Paper	Burton, 1961	320	40.19	279.81	279.81
1961	Suffolk	Stour and Orwell Rivers	Paper	Burton, 1961	380	1.43	378.57	378.57
1936	Northumbria	Spurn Bight	Paper	Philip, 1936	550	0.59	549.41	549.41

## Sheet: Totals
	Contemporary area	Max known historic extent	high certainty loss since 1936		medium certainty loss since 1936		high certainty loss since 1980		medium certainty loss since 1980
	ha	ha	ha	%	ha	%	ha	%	ha	%
British Isles	8335	16524	6826.16	41.3105	8190.22	49.5655	5618.37	34.0012	6982.43	42.2562
Scotland	2163.95	8311.89	4790.05	57.6289	6147.94	73.9656
Cornwall	166.051	271.051	167.051	61.6308	105	38.7381
Cumbria	65.1024
Devon	1392.12	1450.36	52.07	3.59013	58.24	4.01554
Dorset	214.159	389.369	175.21	44.9984	175.21	44.9984
Essex	169.849	450	279.81	62.18	280.151	62.2558
Hampshire and IoW	714.285
Ireland	583.65
Kent	5.30922
Norfolk	41.7097
North Wales	171.681
Northern Ireland	1225.72
Northumbria	678.963	1595.41	916.45	57.4428	916.45	57.4428
Scilly Isles	196	325	129	39.6923	129	39.6923
Scotland	2163.95
Suffolk	0.611953	380	378.57	99.6237	379.388	99.839
South Wales	460.344
West Wales	90.26
	UNMAPPED			Loss estimates since 1936		Loss estimates since 1980
	Hisoric	Contemporary	Max extent	High certainty	Medium certainty	High certainty	Medium certainty
BRITISH ISLES			16462.6	6826.16	8190.22	5618.37	6982.43
Scot	7464.95	1317.01	8311.89	4790.05	6147.94	4790.05	6147.94
Devon	119.15	60.91	1450.36	52.07	58.24	52.07	58.24
Dorset	239.3	64.09	389.369	175.21	175.21	175.21	175.21
Northumb	1596	679.55	1595.41	916.45	916.45	367.04	367.04
Cornwall	208	166	208.051	105	105	105	105
Essex	320	40.19	449.659	279.81	279.81
Suffolk	380	1	379.612	378.57	378.57
Scilly Isles	325	196	325	129	129	129	129

## Sheet: Table
	Max known historic extent	Contemporary area	High certainty loss since 1936			medium certainty loss since 1936
	ha	ha	ha	%		ha	%
British Isles	16524	8335	6826.16	41.3105		8190.22	49.5655
Cornwall	271.051	166.051	167.051	61.6308		105	38.7381
Dorset	389.369	214.159	175.21	44.9984		175.21	44.9984
Essex	450	169.849	279.81	62.18		280.151	62.2558
Northumbria	1595.41	678.963	916.45	57.4428		916.45	57.4428
Scilly Isles	325	196	129	39.6923		129	39.6923
Scotland	8311.89	2163.95	4790.05	57.6289		6147.94	73.9656
Suffolk	380	0.611953	378.57	99.6237		379.388	99.839

## Sheet: Sequestration rates_values (2)
		Time taken to accumilate yrs			Total accumilation Mg C yr			Total accumilation Mt C yr			Total in ten years			Total in thirty years
	C stock Mg C ha	Low cm	medium cmyr	high cm yr	Low cm	medium cmyr	high cm yr	Low cm	medium cmyr	high cm yr	Low cm	medium cmyr	high cm yr	Low cm	medium cmyr	high cm yr
		0.0435	0.202	0.42
Upper estimate	11500000	2298.85	495.05	238.095	5002.5	23230	48300	0.050025	0.2323	0.483	0.50025	2.323	4.83	1.50075	6.969	14.49
Lower estimate	5700000	2298.85	495.05	238.095	2479.5	11514	23940	0.024795	0.11514	0.2394	0.24795	1.1514	2.394	0.74385	3.4542	7.182
UK	1200000	2298.85	495.05	238.095	522	2424	5040	0.00522	0.02424	0.0504	0.0522	0.2424	0.504	0.1566	0.7272	1.512
Mainland Brit	900000	2298.85	495.05	238.095	391.5	1818	3780	0.003915	0.01818	0.0378	0.03915	0.1818	0.378	0.11745	0.5454	1.134
Fleet	57403	2298.85	495.05	238.095	24.9703	115.954	241.093	0.000249703	0.00115954	0.00241093	0.00249703	0.0115954	0.0241093	0.00749109	0.0347862	0.0723278
		Carbon stocks and values		Sedimentation rates and values
	Area ha	Total carbon Mt	Total value £million	Low Mt C yr-1	Total value £million	Medium Mg C yr-1	Total value £million	High Mg C yr-1	Total value £million
Upper historic estimate	81953	11.5	276	0.050025	1.2006	0.2323	5.5752	0.483	11.592		24	276
Lower historic estimate	40965	5.7	136.8	0.024795	0.59508	0.11514	2.76336	0.2394	5.7456
Current mapped estimates British Isles	8569	1.2	28.8	0.00522	0.12528	0.02424	0.58176	0.0504	1.2096
Current mapped estimate mainland Britain	6760	0.9	21.6	0.003915	0.09396	0.01818	0.43632	0.0378	0.9072
		Carbon stock	Sedimentation rates
	Area ha	Total carbon Mt	Low Mt C yr-1	Medium Mg C yr-1	High Mg C yr-1
Upper historic estimate	81953	11.5	0.050025	0.2323	0.483
Lower historic estimate	40965	5.7	0.024795	0.11514	0.2394
Current mapped estimates British Isles	8569	1.2	0.00522	0.02424	0.0504
Current mapped estimate mainland Britain	6760	0.9	0.003915	0.01818	0.0378
		Carbon stocks and values				Sedimentation rates and values
			Total market value £million				Total market value £million
	Area ha	Total carbon Mt	Today £24/t C	£50/t C	£160/t C	Medium Mg C yr-1	Today £24/t C	£50/t C	£160/t C
Upper historic estimate	81953	11.5	276	575	1840	0.2323	5.5752	11.615	37.168
Lower historic estimate	40965	5.7	136.8	285	912	0.11514	2.76336	5.757	18.4224
Current mapped estimates British Isles	8569	1.2	28.8	60	192	0.02424	0.58176	1.212	3.8784
Current mapped estimate mainland Britain	6760	0.9	21.6	45	144	0.01818	0.43632	0.909	2.9088

## Sheet: Sequestration rates
Gram	m2	Megagram	hectare
130	1	0.00013	0.0001
		1.3	1
			24	40	150
		Historic upper ha	81953	81953	81953
		Total MgC	106539	106539	106539
		££	2.55693e+06	4261556	1.59808e+07
		Current	8569	8569	8569
		Total MgC	11139.7	11139.7	11139.7
		££	267353	445588	1670955
		Carbon stocks and values		Sedimentation rates and values
	Area ha	Total carbon Mt C	Total value £million	Medium Mg C yr-1	Total value £ (£24/t)	Total value £ (£40/t)	Total value £ (£150/t)
Upper historic estimate mainland Britain	81953	11.5	275.3	23230	557520	929200	3484500
Lower historic estimate mainland Britain	40965	5.7	137.6	11514	276336	460560	1727100
Current mapped estimate mainland Britain	6760	0.9	22.7	1818	43632	72720	272700
Current mapped estimates British Isles	8569	1.2	30	2424	58176	96960	363600
		Carbon stocks and values		Carbon sequestration rates and values
	Area ha	Total carbon Mt C	Total value £million	Estimated sequestration rate Mg C yr-1	Total value £ (£24/t)	Total value £ (£40/t)	Total value £ (£150/t)
Upper historic estimate mainland Britain	81953	11.5	275.3	106539	2.55693e+06	4261556	1.59808e+07
Lower historic estimate mainland Britain	40965	5.7	137.6	53254.5	1278108	2130180	7988175
Current mapped estimate mainland Britain	6760	0.9	22.7	8788	210912	351520	1318200
Current mapped estimates British Isles	8569	1.2	30	11139.7	267353	445588	1670955

## Sheet: Sheet1
		0.044, 0.202 and 0.42cm yr-1
		Carbon stocks and values		Sedimentation rates and values
	Area ha	Total carbon Mt C	Total value £million	Low Mg C yr-1	Total value £	Medium Mg C yr-1	Total value	High Mg C yr-1	Total value
							£		£
Upper historic estimate	81953	11.5	275.3	5002	120060	23230	557520	48300	1159200
mainland Britain
Lower historic estimate	40965	5.7	137.6	2479	59508	11514	276336	23940	574560
mainland Britain
Current mapped estimate	6760	0.9	22.7	392	9396	1818	43632	3780	907,20
mainland Britain
Current mapped estimates	8569	1.2	30	522	12528	2424	58176	5040	120960
British Isles
	Area ha	Total carbon Mt C	Total value £million	Low Mg C yr-1	Total value £	Medium Mg C yr-1	Total value	High Mg C yr-1	Total value
							£		£
Upper historic estimate	81953	11.5	275.3	5002	120060	23230	557520	48300	1159200
mainland Britain
Lower historic estimate	40965	5.7	137.6	2479	59508	11514	276336	23940	574560
mainland Britain
Current mapped estimate	6760	0.9	22.7	392	9396	1818	43632	3780	907,20
mainland Britain
Current mapped estimates	8569	1.2	30	377.036	12528	2424	58176	5040	120960
British Isles

[truncated: 4 more sheets: Table for sequestration rates, Sequestration rates_values, Sheet5, Forest figures]
